# Supplementary material for: Unique expression, processing regulation, and regulatory network of peach (Prunus persica) miRNAs
Source: BMC Plant Biol. 2012 Aug 21;12:149. doi: 10.1186/1471-2229-12-149 (PMC3542160; doi:10.1186/1471-2229-12-149)
Supplement: Additional file 1 — Table S1. Statistics of sRNA sequences from peach root, leaf, flower and fruit. [file 1471-2229-12-149-S1.xls]

## Sheet: Table S1
Table S1 Statistics of sRNA sequences from peach root, leaf, flower and fruit
sRNA library		Redundant		Unique
		Total reads	Matching genome a	Reads	Matching genome
Root	Trimmed reads	22662491	19376109	4365343	2955635
	Non-coding RNA (Rfam) matching reads b	98994	91989	10694	6634
	Known miRNA (miRBase) matching reads c	2825184	2689247	3785	936
	Putative miRNA reads d		6994481		112
Leaf	Trimmed reads	18295552	15132617	3660986	2429757
	Non-coding RNA (Rfam) matching reads	59336	51202	13431	8629
	Known miRNA (miRBase) matching reads	394438	353696	2877	914
	Putative miRNA reads		1251589		125
Flower	Trimmed reads	5128828	3789678	1791036	1228702
	Non-coding RNA (Rfam) matching reads	34731	20904	20336	9504
	Known miRNA (miRBase) matching reads	161040	141575	2422	1137
	Putative miRNA reads		230760		142
Fruit	Trimmed reads	4892343	3472776	834891	453500
	Non-coding RNA (Rfam) matching reads	31004	19918	12350	5806
	Known miRNA (miRBase) matching reads	167956	142118	2228	838
	Putative miRNA reads		235221		148
a sRNAs matching peach genome with no mismatch.
b sRNAs matching non-coding RNA with a maximum of one mismatch.
c sRNAs matching known mature miRNA with a maximum of two mismatches.
d sRNAs from predicted stem-loop structure with abundance ≥1 rpm (reads per million).
