# Supplementary material for: Unique expression, processing regulation, and regulatory network of peach (Prunus persica) miRNAs
Source: BMC Plant Biol. 2012 Aug 21;12:149. doi: 10.1186/1471-2229-12-149 (PMC3542160; doi:10.1186/1471-2229-12-149)
Supplement: Additional file 2 — Table S2. Read length distribution for each conserved miRNA family recovered from peach sRNA libraries. [file 1471-2229-12-149-S2.xls]

## Sheet: Table S2
Table S2 Read length distribution for each conserved miRNA family recovered from peach sRNA libraries
MiRNA family	Length	Normalized reads per million mapped reads (rpm)
		Root	Leaf	Flower	Fruit	Total
miR156	20	25596	231	124	114	26065
	21	68180	7231	302	77	75790
	22	297	21	1	0	319
miR159	20	302	71	439	340	1152
	21	1432	858	10079	13363	25732
	22	84	53	51	122	310
miR160	20	0	0	0	0	0
	21	13	8	11	44	76
	22	0	0	0	0	0
miR162	20	0	0	26	32	58
	21	47	33	443	533	1056
	22	0	0	0	0	0
miR164	20	45	0	0	23	68
	21	1963	26	36	733	2758
	22	9	0	0	17	26
miR165	20	0	0	0	0	0
	21	17	15	0	4	36
	22	0	0	0	0	0
miR166	20	122	58	28	111	319
	21	17519	7133	784	1915	27351
	22	73	37	0	3	113
miR167	20	5	17	36	52	110
	21	373	1628	437	599	3037
	22	240	1167	570	846	2823
miR168	20	19	7	0	6	32
	21	1628	1307	17	116	3068
	22	5	4	0	0	9
miR169	20	0	0	0	0	0
	21	121	20	39	128	308
	22	0	0	8	45	53
miR171	20	0	0	22	4	26
	21	182	33	432	323	970
	22	0	0	2	19	21
miR172	20	0	4	8	2	14
	21	46	320	721	278	1365
	22	0	3	52	10	65
miR319	20	13	3	1	0	17
	21	39	4	2	3	48
	22	5	1	0	5	11
miR390	20	1	0	3	1	5
	21	118	19	42	31	210
	22	0	0	0	0	0
miR393	20	0	0	0	0	0
	21	3	5	1	0	9
	22	0	0	0	0	0
miR394	20	0	32	113	74	219
	21	1	0	10	57	68
	22	0	0	0	0	0
miR395	20	0	17	1	1	19
	21	2	471	38	111	622
	22	0	2	2	0	4
miR396	20	4	3	719	439	1165
	21	407	124	18791	16503	35825
	22	10	3	80	11	104
miR397	20	0	0	0	0	0
	21	652	33	1	25	711
	22	0	0	0	0	0
miR398	20	0	0	0	0	0
	21	43	11	5	21	80
	22	0	0	0	0	0
miR399	20	0	0	0	0	0
	21	0	38	12	8	58
	22	0	0	0	0	0
miR403	20	0	0	0	0	0
	21	14	12	37	32	95
	22	0	0	0	0	0
miR408	20	5	1	0	0	6
	21	46	6	4	22	78
	22	21	1	0	10	32
