# Supplementary material for: Unique expression, processing regulation, and regulatory network of peach (Prunus persica) miRNAs
Source: BMC Plant Biol. 2012 Aug 21;12:149. doi: 10.1186/1471-2229-12-149 (PMC3542160; doi:10.1186/1471-2229-12-149)
Supplement: Additional file 3 — Table S3. Peach homologs of known miRNAs. [file 1471-2229-12-149-S3.xls]

## Sheet: Table S3
Table S3 Peach homologs of known miRNAs
Famliy	Sequence (5`-3`)	Similar miRNA	Normalized reads per million mapped reads (rpm)
Conserved miRNAs			Root	Leaf	Flower	Fruit	Total
miR156	UUGACAGAAGAUAGAGAGCAC	tcc-miR156f	40083	5358	166	77	45684
	CUGACAGAAGAUAGAGAGCAC	smo-miR156b	26983	25	1	0	27009
	UGACAGAAGAGAGUGAGCAC	ssp-miR156	21356	144	93	84	21677
	UGACAGAAGAUAGAGAGCAC	tcc-miR156f	4106	43	8	18	4175
	UUGACAGAAGAAAGAGAGCAC	smo-miR156c	32	1781	120	0	1933
	UUGACAGAAGAGAGUGAGCAC	ssp-miR156	460	4	2	0	466
	UGACAGAAGAGAGUGAGCACA	ssp-miR156	170	3	9	0	182
	UUGACAGAAGAUAGAGAGCA	tcc-miR156f	134	29	11	0	174
	UUGACAGAAGAUAGAGAGCACU	tcc-miR156f	123	9	0	0	132
	UUGACAGAAGAUAGAGAGCACC	tcc-miR156f	111	8	1	0	120
	UUGACAGAAGAUAGAGAGCAU	tcc-miR156f	89	10	2	0	101
	UUGACAGAAGAUAGAGAGCCC	tcc-miR156f	72	8	0	0	80
	UUGACAGAAGAUAGAGAGCAA	tcc-miR156f	70	8	0	0	78
	UUGACAGAAGAUAGAGAGCACA	tcc-miR156f	50	3	0	0	53
	UUGACAGAAGAUAGAGCGCAC	tcc-miR156f	26	4	0	0	30
	UGACAGAAGAAAGAGAGCAC	aly-miR156h	0	8	6	12	26
	UUGACAGAAGAUAGAGGGCAC	mtr-miR156g	22	3	0	0	25
	UUGACAGAAGAUAUAGAGCAC	tcc-miR156f	21	3	0	0	24
	UCGACAGAAGAUAGAGAGCAC	tcc-miR156f	16	2	0	0	18
	UUGACAGAAGAGAGAGAGCAC	far-miR156b	13	5	0	0	18
	UUGACAGAAGACAGAGAGCAC	tcc-miR156f	15	2	0	0	17
	UUGAUAGAAGAUAGAGAGCAC	tcc-miR156f	16	1	0	0	17
	CUUGACAGAAGAUAGAGAGCAC	tcc-miR156f	13	1	0	0	14
	UUGACAGAAGAAAGAGAGCA	smo-miR156c	0	7	6	0	13
	UGACAGAAGAUAGAGAGCACA	tcc-miR156f	9	2	0	0	11
	UUGACAGAAGAUACAGAGCAC	tcc-miR156f	10	1	0	0	11
	UUGACAGAAGAUAGACAGCAC	tcc-miR156f	9	2	0	0	11
	UUGACAGAAGAUAGCGAGCAC	tcc-miR156f	10	1	0	0	11
	UUGACAGCAGAUAGAGAGCAC	tcc-miR156f	9	1	0	0	10
	UUGACAUAAGAUAGAGAGCAC	tcc-miR156f	9	1	0	0	10
	UUGACGGAAGAUAGAGAGCAC	tcc-miR156f	9	1	0	0	10
	UUGACAGAAGAUAGGGAGCAC	tcc-miR156f	8	1	0	0	9
	UUGACAGAAGAUAGAUAGCAC	tcc-miR156f	7	1	0	0	8
	UUGACAGAAGAUGGAGAGCAC	tcc-miR156f	7	1	0	0	8
	UUGACAGAAAAUAGAGAGCAC	tcc-miR156f	5	1	0	0	6
	UGACAGAAGAAAGAGAGCACA	aly-miR156h	0	1	2	0	3
miR159	UUUGGAUUGAAGGGAGCUCUA	csi-miR159	1206	831	8930	9981	20948
	CUUGGAUUGAAGGGAGCUCCA	smo-miR159	193	7	1078	3245	4523
	UUGGAUUGAAGGGAGCUCUA	csi-miR159	16	15	317	215	563
	CUUGGAUUGAAGGGAGCUCC	smo-miR159	221	13	6	16	256
	UUUGGAUUGAAGGGAGCUCU	ssp-miR159a	38	27	98	93	256
	UUUGGAUUGAAGGGAGCUCUAC	csi-miR159	6	4	24	68	102
	UUUGGAUUGAAGGGAGCUCUAU	csi-miR159	35	27	18	22	102
	UUUGGAUUGAAGGGAGCUCUAA	csi-miR159	34	21	3	0	58
	UUUGGAUUGAAGGGAGCUCUU	aly-miR159b	13	13	7	5	38
	UUGGAUUGAAGGGAGCUCCA	pta-miR159a	10	0	9	16	35
	UUUGGAUUGAAGGGGGCUCUA	csi-miR159	3	0	3	23	29
	UUUGGAUUGAAGGGAGCUUA	ssp-miR159a	14	15	0	0	29
	AUUUGGAUUGAAGGGAGCUCUA	csi-miR159	0	0	4	24	28
	CUUGGAUUGAAGGGAGCUCCAU	smo-miR159	8	0	2	8	18
	UUUGGAUUGAAGGGAGCUCUG	ssp-miR159a	0	0	4	12	16
	CUUGGAUUGAAGGGAGCUCUG	ssp-miR159a	0	0	8	7	15
	UUUGGAUUGAAGGGAGCUCCA	aly-miR159c	1	0	3	10	14
	CUUGGAUUGAAGGGAGCUCCU	ptc-miR159d	9	0	2	2	13
	UUUGGAUUGAAGGGAGUUCUA	csi-miR159	5	5	0	3	13
	CUUGGAUUGAAGGGAGCUCUA	osa-miR159f	0	0	2	10	12
	AGCUGCUGAGCUAUGGAUCCC	gma-miR159d	2	1	6	2	11
	UUUGGAUUGAAGGGAGCUCGC	ssp-miR159a	0	0	2	7	9
	AGCUGCUGAGCUAUGGAUCC	gma-miR159d	0	1	7	0	8
	CUUGGAUUGAAGGGGGCUCCA	smo-miR159	0	0	1	7	8
	GAGCUGCUGAGCUAUGGAUCC	gma-miR159d	0	0	1	7	8
	UUUGGAUGUAAGGGAGCUCUA	csi-miR159	0	0	4	4	8
	UUUGGAUCGAAGGGAGCUCUA	csi-miR159	0	0	1	6	7
	UUGGAUUGAAGGGAGCUCUAC	csi-miR159	0	1	3	2	6
	UUUGGAUUGAAGGAAGCUCUA	csi-miR159	0	0	3	3	6
	UUUGGAUUGAAGGGAACUCUA	csi-miR159	0	0	2	4	6
	UUUGGAUUGAAGGGAGCUCAU	ssp-miR159a	0	0	3	3	6
	UUUGGAUUGAAGGGAGCUCUC	ssp-miR159a	0	0	3	3	6
	CUUGGAUUGAAGGGAGCUCU	bdi-miR159	3	0	2	0	5
	UUUGGGUUGAAGGGAGCUCUA	csi-miR159	0	0	1	4	5
	UUUGGAUUGAAGGGAGCUCCG	aly-miR159c	0	0	2	2	4
	UUUGGAUUGAAGGUAGCUCUA	csi-miR159	0	0	2	2	4
	UUUGGAUUAAAGGGAGCUCUA	csi-miR159	0	0	2	1	3
	UUUGGAUUGAAAGGAGCUCUA	sof-miR159e	0	0	2	1	3
	UUUGGAUUGAAGGGAGAUCUA	csi-miR159	0	0	1	2	3
	UUUGGAUUGAAGGGAUCUCUA	csi-miR159	0	0	1	2	3
	UUUGGAUUUAAGGGAGCUCUA	csi-miR159	0	0	1	2	3
	UUUGAAUUGAAGGGAGCUCUA	csi-miR159	0	0	1	1	2
	UUUGGAUUGAAGGGAGCUCUAG	csi-miR159	1	1	0	0	2
miR160	UGCCUGGCUCCCUGUAUGCCA	bdi-miR160d	13	8	11	44	76
miR162	UCGAUAAACCUCUGCAUCCAG	tcc-miR162	47	33	443	533	1056
	CGAUAAACCUCUGCAUCCAG	tcc-miR162	0	0	8	4	12
	UCGAUAAACCUCUGCAUCCA	tcc-miR162	0	0	18	28	46
miR164	UGGAGAAGCAGGGCACGUGCA	bdi-miR164e	1963	26	36	733	2758
	GGAGAAGCAGGGCACGUGCA	bdi-miR164e	3	0	0	11	14
	UGGAGAAGCAGGGCACGUGC	bdi-miR164e	42	0	0	12	54
	UGGAGAAGCAGGGCACGUGCAU	bdi-miR164e	9	0	0	17	26
miR165	UCGGACCAGGCUUCAUCCCCC	ath-miR165b	17	15	0	4	36
miR166	UCGGACCAGGCUUCAUUCCCC	hvu-miR166c	16647	6892	783	1883	26205
	UCGGACCAGGCUUCCUUCCCC	hvu-miR166c	427	57	0	0	484
	UCGGACCAGGCUUCAUUCCC	hvu-miR166c	91	43	17	82	233
	UCGGACCAGGCUUUAUUCCCC	hvu-miR166c	89	44	0	0	133
	UCGGACCAGGCUUCUUUCCCC	hvu-miR166c	81	9	0	0	90
	UCGGACCAGGCUUAAUUCCCC	hvu-miR166c	45	22	0	0	67
	CGGACCAGGCUUCAUUCCCC	hvu-miR166c	17	8	11	29	65
	UCGGACCAGGCUUCGUUCCCC	hvu-miR166c	53	5	0	1	59
	UCGGACCAGGCUUCAUUCCCCU	hvu-miR166c	29	12	0	0	41
	UCGGACCAGGCUUCAUUCCUC	tcc-miR166c	21	16	0	0	37
	UCGGACCAGGCUUCAUUCCCU	csi-miR166d	25	10	0	1	36
	UCGGACCAGGCUUCAUUCCCCA	hvu-miR166c	23	11	0	0	34
	UCGGACUAGGCUUCAUUCCCC	hvu-miR166c	15	13	0	1	29
	UCGGAUCAGGCUUCAUUCCCC	osa-miR166i	14	9	0	0	23
	UCGGACCAGGCUUCAUUCCCCC	csi-miR166a	9	9	0	3	21
	UUCGGACCAGGCUUCAUUCCC	hvu-miR166c	11	4	0	2	17
	UCGGACCAGGCCUUAUUCCCC	hvu-miR166c	9	7	0	0	16
	UUGGACCAGGCUUCAUUCCCC	hvu-miR166c	10	6	0	0	16
	UCGGACCAGGCCUCAUUCCCC	hvu-miR166c	7	5	0	3	15
	UCGGACCAGGCUUCAUUCCU	tcc-miR166c	9	4	0	0	13
	GUCGGACCAGGCUUCAUUCCC	hvu-miR166c	2	0	0	10	12
	UCGGACCAGGCUCCAUUCCCC	ptc-miR166p	6	3	0	2	11
	UCGGACCCGGCUUCAUUCCCC	hvu-miR166c	7	4	0	0	11
	UCGGACCAGGCUUGAUUCCCC	hvu-miR166c	8	2	0	0	10
	CCGGACCAGGCUUCAUUCCCC	hvu-miR166c	3	3	0	3	9
	UCGGACCAGGCUUCAUUCCCA	hvu-miR166c	4	2	0	3	9
	UCGGACCAGGCUUCAUUCCUU	pab-miR166b	4	4	0	0	8
	UCGGACCUGGCUUCAUUCCCC	hvu-miR166c	4	4	0	0	8
	UCGGACCGGGCUUCAUUCCCC	hvu-miR166c	4	2	0	1	7
	CUCGGACCAGGCUUCAUUCCCC	hvu-miR166c	5	2	0	0	7
	UCGGACCAGGCUUCACUCCCC	hvu-miR166c	5	2	0	0	7
	UCGGACCAGUCUUCAUUCCCC	hvu-miR166c	3	1	1	1	6
	UCGGACCACGCUUCAUUCCCC	hvu-miR166c	4	2	0	0	6
	UCGGACCAGCCUUCAUUCCCC	hvu-miR166c	4	2	0	0	6
	UCGGACCAGGCUUCAUUCUU	hvu-miR166c	4	2	0	0	6
	UCGGGCCAGGCUUCAUUCCCC	hvu-miR166c	1	1	0	3	5
	UCGGACCAGGCUUCAUUCCUUU	pab-miR166b	3	2	0	0	5
	UCGGACCAUGCUUCAUUCCCC	hvu-miR166c	3	2	0	0	5
	UUCGGACCAGGCUUCAUUCCCC	hvu-miR166c	4	1	0	0	5
	UCGAACCAGGCUUCAUUCCCC	osa-miR166e	3	0	0	1	4
	UCGACCAGGCUUCAUUCCCC	hvu-miR166c	1	1	0	0	2
miR167	UGAAGCUGCCAGCAUGAUCUUA	tcc-miR167c	179	410	403	725	1717
	UGAAGCUGCCAGCAUGAUCUG	ssp-miR167b	14	1174	72	53	1313
	UGAAGCUGCCAGCAUGAUCUU	tcc-miR167c	174	350	108	317	949
	UGAAGCUGCCAGCAUGAUCUGA	bdi-miR167d	12	611	101	83	807
	UGAAGCUGCCAGCAUGAUCUA	bdi-miR167b	185	104	244	217	750
	UGAAGCUGCCAGCAUGAUCUGG	aly-miR167d	25	91	0	0	116
	UGAAGCUGCCAGCAUGAUCU	ssp-miR167b	5	15	27	42	89
	UGAAGCUGCCAGCAUGAUCUGC	ssp-miR167b	0	2	36	28	66
	UGAAGCUGCCAGCAUGAUCUUU	tcc-miR167c	8	22	13	7	50
	UGAAGCUGCCAGCAUGAUCUAA	bna-miR167b	14	15	15	2	46
	GAAGCUGCCAGCAUGAUCUUA	tcc-miR167c	0	0	13	12	25
	UGAAGCUGCCAGCAUGAUUU	ssp-miR167b	0	2	5	6	13
	UGAAGCUGCCAGCAUGAUCUGU	ssp-miR167b	0	12	1	0	13
	GAAGCUGCCAGCAUGAUCUU	tcc-miR167c	0	0	4	4	8
	UGAAGCUGCCAGCAUGAUCUAU	bdi-miR167b	1	2	0	0	3
	UGAAGCUGUCAGCAUGAUCUGG	aly-miR167d	1	2	0	0	3
	UGAAGCUGCCAGCAUGAUCUUG	tcc-miR167c	0	0	1	1	2
miR168	UCGCUUGGUGCAGGUCGGGAA	tcc-miR168	1578	1265	17	116	2976
	UCGCUUGGUGCAGGUCGGGAU	tcc-miR168	25	23	0	0	48
	UCGCUUGGUGCAGGUCGGGA	tcc-miR168	15	5	0	5	25
	UCGCUUGGUGCAGGUCGGGAC	tcc-miR168	15	10	0	0	25
	UCGCUUGGUGCAGGUCGGGAAU	tcc-miR168	5	4	0	0	9
	CGCUUGGUGCAGGUCGGGAA	tcc-miR168	4	2	0	1	7
	UCGCUUGGUGCAGGCCGGGAA	tcc-miR168	3	3	0	0	6
	UCGCUUGGUGCAGGGCGGGAA	tcc-miR168	2	3	0	0	5
	UCGCUUGGCGCAGGUCGGGAA	tcc-miR168	2	1	0	0	3
	UCGCUUGGGGCAGGUCGGGAA	tcc-miR168	2	1	0	0	3
	UCGCUUGGUGCAGGACGGGAA	tcc-miR168	1	1	0	0	2
miR169	UGAGCCAAGAAUGACUUGCUG	ptc-miR169t	90	17	3	25	135
	CAGCCAAGGAUGACUUGCCGG	bdi-miR169f	0	0	33	77	110
	UAGCCAAGGAUGACUUGCCUGC	vvi-miR169e	0	0	8	45	53
	GAGCCAAGGAUGAAUUGCCGG	vvi-miR169v	20	0	0	17	37
	UGAGCCAAGGAUGACUUGCCA	tcc-miR169m	11	3	0	6	20
	UAGCCAAGGAUGACUUGCCUG	bdi-miR169e	0	0	3	3	6
miR171	UGAUUGAGCCGUGCCAAUAUC	bdi-miR171d	11	6	348	203	568
	UUGAGCCGCGUCAAUAUCUCC	ctr-miR171	158	24	12	38	232
	CGAGCCGAAUCAAUAUCACUC	csi-miR171b	13	3	29	64	109
	UGAUUGAGCCGUGCCAAUAUG	bdi-miR171d	0	0	30	9	39
	UGAUUGAGCCGUGCCAAUAU	bdi-miR171d	0	0	22	4	26
	UGAUUGAGCCGUGCCAAUAUCU	bdi-miR171d	0	0	2	19	21
	UGAUUGAGCCGUGCCAAUAAG	bdi-miR171d	0	0	11	8	19
	CGAGCCGAAUCAAUAUCACGA	csi-miR171b	0	0	2	1	3
miR172	AGAAUCUUGAUGAUGCUGCAU	bdi-miR172a	40	320	469	165	994
	GGAAUCUUGAUGAUGCUGCAG	csi-miR172c	1	0	166	87	254
	GGAAUCUUGAUGAUGCUGCAU	bdi-miR172b	5	0	86	26	117
	AGAAUCUUGAUGAUGCUGCAUU	bdi-miR172a	0	1	37	10	48
	AGAAUCUUGAUGAUGCUGCAUA	bdi-miR172a	0	2	15	0	17
	GGAAUCUUGAUGAUGCUGCA	bdi-miR172b	0	0	5	2	7
	GAAUCUUGAUGAUGCUGCAU	bdi-miR172b	0	2	2	0	4
	AGAAUCUUGAUGAUGCUGCA	bdi-miR172a	0	2	1	0	3
miR319	UUGGACUGAAGGGAGCUCCUC	tcc-miR319	39	4	0	2	45
	UUGGACUGAAGGGAGCUCCC	tae-miR319	11	3	0	0	14
	CUUGGACUGAAGGGAGCUCCUC	tcc-miR319	5	1	0	5	11
	CUUGGACUGAAGGGAGCUCCU	tcc-miR319	0	0	2	1	3
	UUGGACUGAAGGGAGCUCCU	tcc-miR319	2	0	1	0	3
miR390	AAGCUCAGGAGGGAUAGCGCC	bdi-miR390b	118	19	42	31	210
	AAGCUCAGGAGGGAUAGCGC	bdi-miR390b	1	0	3	1	5
miR393	UCCAAAGGGAUCGCAUUGAUC	bdi-miR393b	2	4	0	0	6
	UCCAAAGGGAUCGCAUUGAUU	bdi-miR393b	1	1	1	0	3
miR394	UUGGCAUUCUGUCCACCUCC	bdi-miR394	0	32	77	47	156
	UUGGCAUUCUGUCCACCUUU	bdi-miR394	0	0	36	27	63
	UUUGGCAUUCUGUCCACCUCC	bdi-miR394	1	0	2	48	51
	AUUGGCAUUCUGUCCACCUCC	bdi-miR394	0	0	8	9	17
miR395	CUGAAGUGUUUGGGGGAACUC	tcc-miR395b	2	399	29	85	515
	CUGAAGUGUUUGGGGGGACCC	aly-miR395h	0	43	6	26	75
	ACUGAAGUGUUUGGGGGAACU	tcc-miR395b	0	29	3	0	32
	UGAAGUGUUUGGGGGAACUC	bdi-miR395n	0	12	0	1	13
	CUGAAGUGUUUGGGGGAACU	tcc-miR395b	0	5	1	0	6
	UACUGAAGUGUUUGGGGGAACU	tcc-miR395b	0	2	2	0	4
miR396	UUCCACAGCUUUCUUGAACUG	ssp-miR396	360	85	16043	14333	30821
	UUCCACAGCUUUCUUGAACUU	bdi-miR396e	40	31	2420	1671	4162
	UCCACAGCUUUCUUGAACUG	ssp-miR396	0	0	299	262	561
	UUCCACAGCUUUCUUGAACU	ssp-miR396	4	3	373	138	518
	UUCCACAGCUUUCUUGAACGU	ssp-miR396	6	8	49	92	155
	CCACAGCUUUCUUGAACUGCA	ssp-miR396	1	0	96	22	119
	UCCACAGCUUUCUUGAACUU	bdi-miR396e	0	0	47	39	86
	UUCCACAGCCUUCUUGAACUG	ssp-miR396	0	0	12	39	51
	CUCCACAGCUUUCUUGAACUG	ssp-miR396	0	0	6	41	47
	UUCCACAGCUUUCUUGAACUGC	ssp-miR396	0	0	39	8	47
	UUCCACAGCUUUCUUGAACUA	pab-miR396a	0	0	30	16	46
	UUCCACAGCUUUCUUGGACUG	ssp-miR396	0	0	9	33	42
	UUCCACAGCUUUCUUGAACAG	ssp-miR396	0	0	20	20	40
	UUCCACAUCUUUCUUGAACUG	ssp-miR396	0	0	23	16	39
	UUCCACAGCUUCCUUGAACUG	ssp-miR396	0	0	3	29	32
	UUCCGCAGCUUUCUUGAACUG	ssp-miR396	0	0	6	23	29
	UUCCACAGCUUUCUUGAACUUU	bdi-miR396e	2	2	20	0	24
	UUCCACAGCCUUCUUGAACUU	bdi-miR396e	0	0	4	20	24
	UUCCACAGCUUUCUCGAACUG	ssp-miR396	0	0	2	21	23
	UUCCACAGCUUUCUUGAACCG	ssp-miR396	0	0	3	19	22
	UUCCACAGCUUUCCUGAACUG	ssp-miR396	0	0	3	18	21
	UUCCACAGCUUUCUUGAACUGA	ssp-miR396	4	0	16	0	20
	UCCCACAGCUUUCUUGAACUG	ssp-miR396	0	0	3	16	19
	UUCCACAGCUUUCUUGAACUC	ssp-miR396	0	0	11	8	19
	UUCCACGGCUUUCUUGAACUG	ptc-miR396f	0	0	4	15	19
	UUCCACAGCUUUCUUUAACUG	ssp-miR396	0	0	6	5	11
	UUCCACAGCUUUCUUAAACUG	ssp-miR396	0	0	5	4	9
	CUCCACAGCUUUCUUGAACUU	bdi-miR396e	0	0	2	6	8
	UUCCACAACUUUCUUGAACUG	ssp-miR396	0	0	3	5	8
	UUCCACAGCUUUCUUGAACUUC	bdi-miR396e	0	0	5	3	8
	UUCCAUAGCUUUCUUGAACUG	ssp-miR396	0	0	4	4	8
	UUCCACAGCUUUCUUGAACAC	ssp-miR396	0	0	4	3	7
	UUCCACAGCUUUUUUGAACUG	ssp-miR396	0	0	3	3	6
	UUCCACAUCUUUCUUGAACUU	bdi-miR396e	0	0	5	1	6
	AUUCCACAGCUUUCUUGAACUG	ssp-miR396	4	1	0	0	5
	UUCCACAGAUUUCUUGAACUG	ssp-miR396	0	0	1	4	5
	UUCCACAGCUUCCUUGAACUU	bdi-miR396e	0	0	2	3	5
	UUCCACAGCUUUCUUGAACCA	ssp-miR396	0	0	2	3	5
	UUCCACAGUUUUCUUGAACUG	ssp-miR396	0	0	2	3	5
	UUCCACAGCUUUCUUGGACUU	bdi-miR396e	0	0	1	3	4
	UUCCACAGCUUUAUUGAACUG	zma-miR396h	0	0	1	1	2
	UUCCACAGCUUUCUCGAACUU	bdi-miR396e	0	0	1	1	2
	UUCCAUAGCUUUCUUGAACUU	bdi-miR396e	0	0	1	1	2
	UUCCGCAGCUUUCUUGAACUU	bdi-miR396e	0	0	1	1	2
miR397	UCAUUGAGUGCAGCGUUGAUG	tcc-miR397	562	27	1	24	614
	AUUGAGUGCAGCGUUGAUGAA	bdi-miR397b	50	3	0	0	53
	UUGAGUGCAGCGUUGAUGAAU	bdi-miR397b	40	3	0	1	44
miR398	UGUGUUCUCAGGUCGCCCCUG	bdi-miR398c	25	2	1	1	29
	UGUGUUCUCAGGUCACCCCUU	tcc-miR398b	0	5	4	20	29
	CGUGUUCUCAGGUCGCCCCUG	bdi-miR398c	18	4	0	0	22
miR399	UGCCAAAGGAGAUUUGCUCGG	vvi-miR399d	0	13	3	0	16
	UGCCAAAGAAGAGUUGCCCUA	csi-miR399b	0	2	8	4	14
	CGCCAAAGGAGAGUUGCCCUU	tcc-miR399a	0	10	1	0	11
	UGCCAAAGGAGAAUUGCCCUG	bdi-miR399b	0	9	0	1	10
	UGCCAAAGGAGAUUUGCCCGG	tcc-miR399d	0	4	0	3	7
miR403	UUAGAUUCACGCACAAACUCG	tcc-miR403b	14	12	37	32	95
miR408	UGCACUGCCUCUUCCCUGGCU	smo-miR408	24	2	4	22	52
	UGCACUGCCUCUUCCCUGGCUU	smo-miR408	21	1	0	10	32
	AUGCACUGCCUCUUCCCUGGC	csi-miR408	22	4	0	0	26
	UGCACUGCCUCUUCCCUGGC	ssp-miR408a	5	1	0	0	6
Other known miRNAs
miR1	UGGAAUGUAAAGAAGUAUGGAG	ngi-miR-1	0	45	2	0	47
miR1310	AGGCAUCGGGGGCGCAACGCC	pta-miR1310	5	3	0	0	8
miR143	UGAGAUGAAGCACUGUAGCUCA	ppa-miR-143	0	0	8	5	13
miR1673	AGAUCAUGUGGCAGUUUCACC	ahy-miR167-3p	3	5	2	20	30
miR2118	CUACCGAUUCCACCCAUUCCGA	mtr-miR2118	23	47	1064	2399	3533
	UACCGAUUCCACCCAUUCCGA	mtr-miR2118	3	5	55	711	774
	CUACCGAUUCCACCCAUUCCG	mtr-miR2118	0	0	8	13	21
	ACCGAUUCCACCCAUUCCGA	mtr-miR2118	0	0	5	11	16
	CUACCGAUUCCACCCAUUCC	mtr-miR2118	0	0	3	1	4
	UACCGAUUCCACCCAUUCCG	mtr-miR2118	0	0	1	1	2
miR24	GUGCCUACUGAGCUGAUAUCAG	bta-miR-24	0	0	30	58	88
	GUGCCUACUGAGCUGAUAUC	bta-miR-24	0	0	28	43	71
	GUGCCUACUGAGCUGAUAUCGU	bta-miR-24	0	0	2	20	22
	GUGCCUACUGAGCUGAUAUCA	bta-miR-24	0	0	4	8	12
	GCCUACUGAGCUGAUAUCAGU	bta-miR-24	0	0	2	5	7
miR2478	AAAUCCCACUUCUGACACCA	bta-miR-2478	2	0	6	0	8
	CAUAUCCCACUUCUGACACCA	bta-miR-2478	5	2	0	0	7
	AUAUCCCACUUCUGACACCA	bta-miR-2478	3	1	0	0	4
miR2911	GCCGGGGGACGGACUGGGAG	peu-miR2911	40	113	0	0	153
	GGCCGGGGGACGGACUGGGA	peu-miR2911	36	93	0	0	129
	CGGCCGGGGGACGGACUGGG	peu-miR2911	37	72	0	0	109
	GGCCGGGGGACGGACUGGGAG	peu-miR2911	29	70	0	0	99
	CGGCCGGGGGACGGACUGGGA	peu-miR2911	10	44	0	4	58
miR2916	GGGGGCUCGAAGACGAUCAG	peu-miR2916	15	9	0	0	24
	UGGGGGCUCGAAGACGAUCAG	peu-miR2916	13	11	0	0	24
	UGGGGGCUCGAAGACGAUCA	peu-miR2916	6	12	0	1	19
	UUGGGGGCUCGAAGACGAUCA	peu-miR2916	5	9	0	4	18
	UUGGGGGCUCGAAGACGAUC	peu-miR2916	3	2	0	0	5
miR3627	AUGUCGCAGGAGAGAUGGCAC	vvi-miR3627	2	3	0	0	5
miR376	GUGGAUAUUCCUUCUAUGUUUA	ssc-miR-376c	0	0	52	25	77
miR4171	UGACUCUCUUAAGGUAGCCA	cin-miR-4171-5p	0	0	8	12	20
miR479	UGUGAUAUUGGUUCGGUUCAUA	csi-miR479	21	0	3	0	24
miR482	UCUUUCCUACUCCACCCAUUCC	pab-miR482c	51	59	496	1026	1632
	UUCCCAAGCCCGCCCAUUCCAA	mdm-miR482	213	146	9	406	774
	CUUUCCUACUCCACCCAUUCC	pab-miR482c	0	0	12	39	51
	UCCCAAGCCCGCCCAUUCCAA	mdm-miR482	1	1	0	31	33
	UCUUUCCUACUCCACCCAUUC	pab-miR482c	0	0	15	4	19
	CUUUCCUACUCCACCCAUUCCU	pab-miR482c	0	0	3	14	17
	UCUUUCCUACUCCACCCAUU	pab-miR482c	0	0	4	6	10
	UUCCCAAGCCCGCCCAUUCCAU	mdm-miR482	5	4	0	0	9
	UCUUUCCUAACCCUCCCAUUCC	pab-miR482c	0	0	5	2	7
	UUUCCUACUCCACCCAUUCC	pab-miR482c	0	0	2	2	4
miR505	GUCAACACUUGCUGGUUUCC	ppy-miR-505	0	0	2	2	4
miR5083	AGACUACAAUUAUCUGAUCA	osa-miR5083	7	1	0	0	8
miR530	UCUGCAUUUGCACCUGCACCU	tcc-miR530b	0	0	2	4	6
miR532	CAUGCCUUGAGUGUAGGACUGU	rno-miR-532-5p	0	0	6	41	47
miR535	UGACGACGAGAGAGAGCACGC	pab-miR535	13765	488	49	58	14360
	UUGACGACGAGAGAGAGCACG	pab-miR535	2349	29	15	3	2396
	UGACAACGAGAGAGAGCACGC	pab-miR535	1378	46	98	94	1616
	UUGACAACGAGAGAGAGCACG	pab-miR535	428	6	12	0	446
	UUGACGACGAGAGAGAGCACGC	pab-miR535	342	14	1	0	357
	UGACGACGAGAGAGAGCACG	pab-miR535	158	7	4	2	171
	UUGACGACGAGAGAGAGCAC	pab-miR535	97	2	0	0	99
	UUUGACAACGAGAGAGAGCAC	pab-miR535	57	1	0	0	58
	UGACGACGAGAGAGAGCACGCU	pab-miR535	50	4	0	0	54
	UGACAACGAGAGAGAGCACG	pab-miR535	10	0	8	0	18
	UGACGACGAGAGAGAGCACGCC	pab-miR535	12	1	0	0	13
	GACAACGAGAGAGAGCACGC	pab-miR535	2	0	5	0	7
miR674-3	CACAGCUCCCAUCUCAGAACAA	rno-miR-674-3p	0	0	5	6	11
miR827	UUAGAUGACCAUCAACAAACA	tcc-miR827	6	262	159	135	562
	UUAGAUGACCAUCAACAAACU	ath-miR827	0	5	7	0	12
	UAGAUGACCAUCAACAAACA	tcc-miR827	0	2	5	0	7
	AUUAGAUGACCAUCAACAAAC	tcc-miR827	0	0	2	4	6
	UUAGAUGACCAUCAACAAAC	tcc-miR827	0	1	4	0	5
miR828	UCUUGCUCAAAUGAGUAUUCCA	vvi-miR828a	0	0	17	2	19
miR858	CUCGUUGUCUGUUCGACCUUG	aly-miR858	185	0	2	26	213
	UUCGUUGUCUGUUCGACCUGA	aly-miR858	43	14	37	1	95
	UUCGUUGUCUGUUCGACCUUG	aly-miR858	59	0	6	0	65
miR894	GUUUCACGUCGGGUUCACCA	ppt-miR894	1169	477	2	2	1650
	CGUUUCACGUCGGGUUCACCA	ppt-miR894	671	344	0	0	1015
	UCGUUUCACGUCGGGUUCACCA	ppt-miR894	488	219	2	5	714
	UUCGUUUCACGUCGGGUUCACC	ppt-miR894	6	15	0	0	21
	GUUUCACGUCGGGGUCACCA	ppt-miR894	12	5	0	0	17
	UUCGUUUCACGUCGGGUUCA	ppt-miR894	5	8	0	0	13
	CGUUUCACGUCGGGGUCACCA	ppt-miR894	9	3	0	0	12
	GUUUCACGUCGGGUUCACCC	ppt-miR894	7	3	0	0	10
	UGUUUCACGUCGGGUUCACCA	ppt-miR894	5	5	0	0	10
	CGUUUCACGUCGGGUUCACCC	ppt-miR894	5	2	0	0	7
	UCGUUUCACGUCGGGUUCACC	ppt-miR894	3	4	0	0	7
	UCGUUUCACGUCGGGUUCACCC	ppt-miR894	5	2	0	0	7
	CGUUUCACGUCGGGUUCACC	ppt-miR894	3	3	0	0	6
	UUCGUUUCACGUCGGGUUCAC	ppt-miR894	2	3	0	0	5
	UCGUUUCACGUCGGGUUCAC	ppt-miR894	2	1	0	0	3
