# Supplementary material for: Unique expression, processing regulation, and regulatory network of peach (Prunus persica) miRNAs
Source: BMC Plant Biol. 2012 Aug 21;12:149. doi: 10.1186/1471-2229-12-149 (PMC3542160; doi:10.1186/1471-2229-12-149)
Supplement: Additional file 4 — Table S4. Known miRNAs with canonical stem-loop structure predicted from peach sRNA libraries. [file 1471-2229-12-149-S4.xls]

## Sheet: Table S4
Table S4 Known miRNAs with canonical stem-loop structure predicted from peach sRNA libraries
MiRNA	Sequence	Length	Scaffold	Strand	Matching position
Conserved miRNAs
ppe-miR156a	UGACAGAAGAAAGAGAGCAC	20	scaffold_7	-	19399688
	UGACAGAAGAAAGAGAGCAC	20	scaffold_6	+	3280067
ppe-miR156b	UGACAGAAGAGAGUGAGCAC	20	scaffold_7	+	22103906
	UGACAGAAGAGAGUGAGCAC	20	scaffold_1	-	34819762
	UGACAGAAGAGAGUGAGCAC	20	scaffold_1	+	33986390
ppe-miR156c	UGACAGAAGAUAGAGAGCAC	20	scaffold_3	+	10599088
ppe-miR156d	UUGACAGAAGAUAGAGAGCAC	21	scaffold_5	+	17453194
	UUGACAGAAGAUAGAGAGCAC	21	scaffold_3	+	10599632
	UUGACAGAAGAUAGAGAGCAC	21	scaffold_3	-	21012782
ppe-miR156e	UUGACAGAAGAAAGAGAGCAC	21	scaffold_6	+	3280066
ppe-miR156f	CUGACAGAAGAUAGAGAGCAC	21	scaffold_3	+	10599087
ppe-miR159	UUUGGAUUGAAGGGAGCUCUA	21	scaffold_5	+	17562544
ppe-miR160	UGCCUGGCUCCCUGUAUGCCA	21	scaffold_4	+	5325332
	UGCCUGGCUCCCUGUAUGCCA	21	scaffold_2	-	21004774
ppe-miR162	UCGAUAAACCUCUGCAUCCAG	21	scaffold_5	-	16885791
ppe-miR164a	UGGAGAAGCAGGGCACGUGCA	21	scaffold_6	+	24710620
	UGGAGAAGCAGGGCACGUGCA	21	scaffold_8	-	21367882
	UGGAGAAGCAGGGCACGUGCA	21	scaffold_6	+	26465859
ppe-miR164b	UGGAGAAGCAGGGCACAUGCU	21	scaffold_3	-	1784083
ppe-miR166	UCGGACCAGGCUUCAUUCCCC	21	scaffold_1	-	2213225
	UCGGACCAGGCUUCAUUCCCC	21	scaffold_8	+	19800601
	UCGGACCAGGCUUCAUUCCCC	21	scaffold_2	+	26094763
	UCGGACCAGGCUUCAUUCCCC	21	scaffold_2	+	19693034
	UCGGACCAGGCUUCAUUCCCC	21	scaffold_5	+	12581756
ppe-miR167a	UGAAGCUGCCAGCAUGAUCUA	21	scaffold_8	-	20017355
	UGAAGCUGCCAGCAUGAUCUA	21	scaffold_8	-	20015047
ppe-miR167b	UGAAGCUGCCAGCAUGAUCUGA	22	scaffold_6	+	27656232
ppe-miR167c	UGAAGCUGCCAGCAUGAUCUG	21	scaffold_6	+	27656232
ppe-miR167d	UGAAGCUGCCAGCAUGAUCUUA	22	scaffold_1	+	1563831
ppe-miR168	UCGCUUGGUGCAGGUCGGGAA	21	scaffold_5	-	1589009
ppe-miR169a	CAGCCAAGGAUGACUUGCCGG	21	scaffold_4	+	16676129
	CAGCCAAGGAUGACUUGCCGG	21	scaffold_4	+	16649004
	CAGCCAAGGAUGACUUGCCGG	21	scaffold_3	-	19573461
ppe-miR169b	UGAGCCAAGGAUGACUUGCCA	21	scaffold_4	+	16664515
	UGAGCCAAGGAUGACUUGCCA	21	scaffold_4	+	16645769
ppe-miR169c	UAGCCAAGGAUGACUUGCCUGC	22	scaffold_2	-	23848028
	UAGCCAAGGAUGACUUGCCUGC	22	scaffold_3	+	21678270
	UAGCCAAGGAUGACUUGCCUGC	22	scaffold_4	+	10137190
	UAGCCAAGGAUGACUUGCCUGC	22	scaffold_3	+	21677991
	UAGCCAAGGAUGACUUGCCUGC	22	scaffold_1	-	22425645
ppe-miR169d	GAGCCAAGGAUGAAUUGCCGG	21	scaffold_4	-	16662545
	GAGCCAAGGAUGAAUUGCCGG	21	scaffold_4	-	16643317
ppe-miR171a	CGAGCCGAAUCAAUAUCACUC	21	scaffold_2	-	26024422
ppe-miR171b	UGAUUGAGCCGUGCCAAUAUC	21	scaffold_3	-	21505907
	UGAUUGAGCCGUGCCAAUAUC	21	scaffold_3	+	16557323
	UGAUUGAGCCGUGCCAAUAUC	21	scaffold_1	+	32200732
	UGAUUGAGCCGUGCCAAUAUC	21	scaffold_5	-	13607853
ppe-miR171c	UUGAGCCGCGUCAAUAUCUCC	21	scaffold_3	+	16525681
ppe-miR172a	GUAGCAUCAUCAAGAUUCACG	21	scaffold_6	-	7613262
ppe-miR172b	GUAGCAUCAUCAAGAUUCAC	20	scaffold_6	-	7613263
ppe-miR172c	AGAAUCUUGAUGAUGCUGCAU	21	scaffold_6	-	7613188
	AGAAUCUUGAUGAUGCUGCAU	21	scaffold_2	+	20686453
ppe-miR172d	GGAAUCUUGAUGAUGCUGCAU	21	scaffold_6	-	4912775
ppe-miR172e	GGAAUCUUGAUGAUGCUGCAG	21	scaffold_2	+	22285841
ppe-miR390	AAGCUCAGGAGGGAUAGCGCC	21	scaffold_6	+	1728640
ppe-miR393a	CAUCCAAAGGGAUCGCAUUGA	21	scaffold_2	+	22650093
ppe-miR393b	UCCAAAGGGAUCGCAUUGAUC	21	scaffold_2	+	22650095
	UCCAAAGGGAUCGCAUUGAUC	21	scaffold_2	-	25056748
ppe-miR394a	UUGGCAUUCUGUCCACCUCC	20	scaffold_1	-	32136197
	UUGGCAUUCUGUCCACCUCC	20	scaffold_1	+	43600168
ppe-miR394b	UUUGGCAUUCUGUCCACCUCC	21	scaffold_1	+	43600167
ppe-miR395a	CUGAAGUGUUUGGGGGGACCC	21	scaffold_1	+	26772891
	CUGAAGUGUUUGGGGGGACCC	21	scaffold_1	+	26767832
	CUGAAGUGUUUGGGGGGACCC	21	scaffold_1	+	26799457
ppe-miR395b	CUGAAGUGUUUGGGGGAACUC	21	scaffold_1	-	26789691
	CUGAAGUGUUUGGGGGAACUC	21	scaffold_1	-	26789508
	CUGAAGUGUUUGGGGGAACUC	21	scaffold_1	-	26764887
	CUGAAGUGUUUGGGGGAACUC	21	scaffold_1	+	26806650
	CUGAAGUGUUUGGGGGAACUC	21	scaffold_1	-	26765070
	CUGAAGUGUUUGGGGGAACUC	21	scaffold_1	+	26748530
	CUGAAGUGUUUGGGGGAACUC	21	scaffold_1	-	26789874
	CUGAAGUGUUUGGGGGAACUC	21	scaffold_1	-	26780286
	CUGAAGUGUUUGGGGGAACUC	21	scaffold_1	-	26805391
	CUGAAGUGUUUGGGGGAACUC	21	scaffold_1	-	26765235
	CUGAAGUGUUUGGGGGAACUC	21	scaffold_1	-	26746244
	CUGAAGUGUUUGGGGGAACUC	21	scaffold_1	-	26790059
ppe-miR395c	GUUCCCUCAAACACUUCAUU	20	scaffold_1	+	26794394
ppe-miR395d	GUUCCUUCAAACACUUCAUU	20	scaffold_1	+	26772777
ppe-miR396a	UUCCACAGCUUUCUUGAACGU	21	scaffold_1	-	39281012
ppe-miR396b	UUCCACAGCUUUCUUGAACUG	21	scaffold_7	-	21479195
ppe-miR396c	UUCCACAGCUUUCUUGAACUU	21	scaffold_7	+	21474183
ppe-miR397	UCAUUGAGUGCAGCGUUGAUG	21	scaffold_4	+	1619249
ppe-miR398a	UGUGUUCUCAGGUCGCCCCUG	21	scaffold_4	+	23714279
ppe-miR398b	CGUGUUCUCAGGUCGCCCCUG	21	scaffold_4	-	22864994
ppe-miR399a	CGCCAAAGGAGAGUUGCCCUU	21	scaffold_5	-	9980715
ppe-miR399b	UCUGCCAAAGGAGAAUUGCCC	21	scaffold_4	+	3186469
ppe-miR399c	UGCCAAAGAAGAGUUGCCCUA	21	scaffold_3	+	584854
	UGCCAAAGAAGAGUUGCCCUA	21	scaffold_3	-	3807649
	UGCCAAAGAAGAGUUGCCCUA	21	scaffold_2	-	24748463
	UGCCAAAGAAGAGUUGCCCUA	21	scaffold_3	-	753119
	UGCCAAAGAAGAGUUGCCCUA	21	scaffold_3	-	743399
	UGCCAAAGAAGAGUUGCCCUA	21	scaffold_3	-	701055
	UGCCAAAGAAGAGUUGCCCUA	21	scaffold_3	+	541338
	UGCCAAAGAAGAGUUGCCCUA	21	scaffold_3	-	696389
	UGCCAAAGAAGAGUUGCCCUA	21	scaffold_1	+	46720569
	UGCCAAAGAAGAGUUGCCCUA	21	scaffold_3	+	574990
ppe-miR399d	UGCCAAAGGAGAUUUGCUCGG	21	scaffold_4	-	3192979
	UGCCAAAGGAGAUUUGCUCGG	21	scaffold_3	-	4392612
ppe-miR403	UUAGAUUCACGCACAAACUCG	21	scaffold_1	+	8677816
Other known miRNAs
ppe-miR479	UGUGAUAUUGGUUCGGUUCAUA	22	scaffold_2	-	26024527
ppe-miR482a	UUCCCAAGCCCGCCCAUUCCAA	22	scaffold_3	+	10579365
ppe-miR482b	UCUUUCCUACUCCACCCAUUCC	22	scaffold_1	+	29651667
ppe-miR530	UCUGCAUUUGCACCUGCACCU	21	scaffold_7	-	15378420
ppe-miR535a	UGACAACGAGAGAGAGCACGC	21	scaffold_8	+	17689606
ppe-miR535b	UGACGACGAGAGAGAGCACGC	21	scaffold_8	+	17685877
ppe-miR827	UUAGAUGACCAUCAACAAACA	21	scaffold_7	-	22580978
ppe-miR828	UCUUGCUCAAAUGAGUAUUCCA	22	scaffold_2	-	25971279
ppe-miR2111	UAAUCUGCAUCCUGAGGUUUA	21	scaffold_4	-	5127406
	UAAUCUGCAUCCUGAGGUUUA	21	scaffold_4	+	5129215
	UAAUCUGCAUCCUGAGGUUUA	21	scaffold_4	-	5127170
	UAAUCUGCAUCCUGAGGUUUA	21	scaffold_6	-	23456844
