# Supplementary material for: Unique expression, processing regulation, and regulatory network of peach (Prunus persica) miRNAs
Source: BMC Plant Biol. 2012 Aug 21;12:149. doi: 10.1186/1471-2229-12-149 (PMC3542160; doi:10.1186/1471-2229-12-149)
Supplement: Additional file 6 — Table S5. A detailed list of peach-specific miRNAs. [file 1471-2229-12-149-S6.xls]

## Sheet: Table S5
Table S5 A detailed list of peach-specific miRNAs
MiRNA	Sequence	Length	Scaffold	Strand	Loci	Match site	Normalized reads per million mapped reads (rpm)					Star sequence
							Root	Leaf	Flower	Fruit	Total
miRC1	ACCUGGCUCUGAUACCAUAAC	21	scaffold_3	+	1	8575480	1571	908	13139	7818	23436	CGUGGUAUCAGAGUCAUGUUA
miRC2	UGAAGGAAGAUUUGUGGAAAG	21	scaffold_7	-	1	18921374	1573	3962	117	53	5705	UUCCACAGAUCUUUCCUCAUU
miRC3	CUUCCCAAACCUCCCAUUCCUA	22	scaffold_1	+	1	29648613	40	33	1288	2804	4165	GGAAUGGGAGGAUUGGGAAAA
miRC4	UGAGCAAUGGCACACAGCCCU	21	scaffold_3	+	1	2185580	0	0	1273	1837	3110	UUGUGCCAUUGCUCAAGC
miRC5	UUUCCGAAACCUCCCAUUCCAA	22	scaffold_1	+	1	29646139	60	3	515	2080	2658	GGGUGAGAGGUUGCCGGAAAGA
miRC6a	UUAUACAAUGAAAUCACGGCCG	22	scaffold_1	+	1	2254120	1286	309	249	328	2172	GCCGUGUUUCUUUGUAUAAAG
miRC6b	UUAUACAAUGAAAUCACGGUCG	22	scaffold_1	+	1	2244523	97	15	58	10	180	CCGUGUUUCCUUGUAUAAAG
miRC7	UGGCACCAAUGAUACCAAGUUU	22	scaffold_7	-	1	18801272	0	0	986	404	1390	ACUUGGUAUCUUGGUGCCGGU
miRC8	CAGGAAAGAAUGUGAUGAGUA	21	scaffold_2	+	1	2899303	24	469	11	0	504	UUUGCUCGUCACAUUCUUUCC
miRC9	UCGCAGGAGAGAUGGCACUGUC	22	scaffold_3	-	1	19986823	109	16	0	0	125	UGGUGUCAUCCCUCCUGUGACC
miRC10	CGAACUUAUUGCAACUAGCUU	21	scaffold_4	+	1	6342241	3	19	0	56	78	GCUAGGUGCAACAAGUUCAAU
miRC11	GGAGCGACCUGGGAUCACAUG	21	scaffold_4	+	1	23714205	12	14	1	22	49	UGUGUUCUCAGGUCGCCCCUG
miRC12	UCUGAGUCAGAUUACUGAAUA	21	scaffold_6	+	1	8360495	10	32	1	0	43	UUCAGUAUUUUGACUCAGAA
miRC13	ACUCUCCCUCAAAGGCUUCUAG	22	scaffold_5	+	1	11892663	7	14	4	12	37	CGAAGCCUUUGGGGAGAGUAA
miRC14	UAGAGAGAUGGUCAGCAAUGU	21	scaffold_4	+	1	14225624	3	3	1	26	33	AUUGCUGAUCACCUCUCUAAU
miRC15	CCACAUUUAUAGAUUACCUUG	21	scaffold_7	-	1	10402743	0	0	9	20	29	CAAGGUAGUUUAUAAAUGUGG
miRC16	UUCAAAGGGUACAUCCACAGU	21	scaffold_2	+	1	18505840	0	5	8	9	22	CAACUGUGGACAUACCCUUUG
miRC17	UCUGUCGUAGGAGAGAUGGCGC	22	scaffold_3	-	1	19984391	9	0	0	12	21	UCAUCUCUCCUCGACUGAA
miRC18	UCGUGGGGAGAGAUCUAAUCG	21	scaffold_7	-	1	18333173	0	0	6	12	18	AUUAGACCUCUCCCGACGAAA
miRC19	CCUCCCAUGCCACGCAUUUCUA	22	scaffold_8	-	3	10608407	0	0	11	6	17	GAGAUGGGUGGCUGGGAAGGA
miRC20	AUUUCGACUAAUAACACAAUG	21	scaffold_7	+	1	1039113	3	0	2	11	16	UUGUGUUAUUGGCCGAAAAUAG
miRC21	AUAAUAAUGUCCGGAUGUCAA	21	scaffold_6	+	1	19901315	0	11	0	0	11	GAUAUCCGCACAUUAUUAUUG
miRC22	CCCUUCCAGUAAGGCACCCCC	21	scaffold_5	+	1	13061652	0	0	1	10	11	GGGUUCCUUGUUGGAAGGACU
miRC23	AUUUCAGCUAAGUUGAGUUGU	21	scaffold_3	+	1	13433851	0	1	8	1	10	AAUCAACUCAGCUUAGCUGAACUG
miRC24	UCCCUCAAGGGCUCCCAAUAUU	22	scaffold_3	-	2	9747805	2	0	0	8	10	UGUUGGGGGCUCUUUUG
miRC25	UCAAUUAGAAAAUGAUAAGUG	21	scaffold_6	+	1	7122989	0	0	5	2	7	CUUGUUAUUUUUUAAUUGAUU
miRC26	UCCAACGAUGGGUGACCACAA	21	scaffold_7	-	12	16562805	0	0	2	5	7	UUUGUGGUCAUUCACCGUUGGA
miRC27	UCCUGUGCGAACGUCCAGAAG	21	scaffold_1	+	1	498129	3	4	0	0	7	UAACUUCCGAACGUCCGCAUA
miRC28	CUUGUUAUUUUUUAAUUGAUU	21	scaffold_6	-	1	9969911	0	0	4	1	5	AACCAAUUAGAAAAUAACAAGUGG
miRC29	AAAGACUAAAAUACCCUUGA	20	scaffold_5	-	15	6250039	8	6	45	1	60
miRC29	AAAGACUAAAAUACCCUUGA	20	scaffold_1	+	15	12512883	8	6	45	1	60
miRC30	UACUUGACCCCACAACUGGUU	21	scaffold_1	+	1	27613921	1	6	13	24	44
miRC31	UGGGCACGCCAGAAUAAAGCAA	22	scaffold_7	+	1	13727378	12	27	0	0	39
miRC32	UAAGGUUGAGCCGGAAAUCGGA	22	scaffold_6	+	1	8366918	2	3	2	19	26
miRC33	CUCUUAAUCGUUGGAUCAAAUU	22	scaffold_5	-	11	10113319	0	0	0	22	22
miRC33	CUCUUAAUCGUUGGAUCAAAUU	22	scaffold_2	-	11	20298970	0	0	0	22	22
miRC33	CUCUUAAUCGUUGGAUCAAAUU	22	scaffold_5	-	11	6312836	0	0	0	22	22
miRC34	UGCUUGUUGAGAUGUGCGGUU	21	scaffold_8	+	1	6836158	17	1	0	1	19
miRC35	UGUGUUAAUCGUAGAAAAUAU	21	scaffold_1	+	1	27061839	6	2	8	1	17
miRC36	AAUGUCACCUCCCACACUCCU	21	scaffold_4	+	1	23445268	0	0	0	16	16
miRC37	UGGACGUCUAGAAAAAUACGG	21	scaffold_4	+	3	23035470	7	8	0	0	15
miRC38	UUAAGCCCAAGAAAGCCCGAC	21	scaffold_4	+	4	23839384	0	0	0	14	14
miRC39	ACCUCUUAUAGAUAGUCCCCA	21	scaffold_3	+	3	193497	0	0	0	12	12
miRC39	ACCUCUUAUAGAUAGUCCCCA	21	scaffold_1	-	3	10889549	0	0	0	12	12
miRC39	ACCUCUUAUAGAUAGUCCCCA	21	scaffold_5	+	3	2922351	0	0	0	12	12
miRC39	ACCUCUUAUAGAUAGUCCCCA	21	scaffold_4	-	3	7397164	0	0	0	12	12
miRC40	AGACAGGUUCUUUUAUCUCAUG	22	scaffold_1	-	1	22425519	0	0	3	9	12
miRC41	UCGAUUUUAUGUUUUAAGUAUC	22	scaffold_4	+	1	22126310	0	0	6	5	11
miRC42	UCUGACUUUUACCAGAAUCUGA	22	scaffold_5	+	4	11020912	3	0	0	5	8
miRC43	CAUUAGAGCGGUGGUACACAA	21	scaffold_1	+	1	30892686	1	4	2	0	7
miRC44	UGCCAAGAAAGAGUUGCCCUA	21	scaffold_3	-	1	1327042	0	3	2	0	5
miRC45	ACCUCCUCAUUCUAACCCCUCA	22	scaffold_1	-	1	29656462	0	0	0	4	4
miRC46	UGCAUGCACCUUGAUAGAUGU	21	scaffold_5	-	1	17169215	0	0	0	4	4
