# Supplementary material for: Unique expression, processing regulation, and regulatory network of peach (Prunus persica) miRNAs
Source: BMC Plant Biol. 2012 Aug 21;12:149. doi: 10.1186/1471-2229-12-149 (PMC3542160; doi:10.1186/1471-2229-12-149)
Supplement: Additional file 8 — Table S6. Peach miRNA probes for RNA blot analysis. [file 1471-2229-12-149-S8.xls]

## Sheet: Table S6
Table S6 Peach miRNA probes for RNA blot analysis
miRC1	GTTATGGTATCAGAGCCAGGT
miRC2	CTTTCCACAAATCTTCCTTCA
miRC3	TAGGAATGGGAGGTTTGGGAAG
miRC4	AGGGCTGTGTGCCATTGCTCA
miRC5	TTGGAATGGGAGGTTTCGGAAA
miRC6a	CGGCCGTGATTTCATTGTATAA
miRC6b	CGACCGTGATTTCATTGTATAA
miRC7	AAACTTGGTATCATTGGTGCCA
miRC8	TACTCATCACATTCTTTCCTG
miRC9	GACAGTGCCATCTCTCCTGCGA
miRC10	AAGCTAGTTGCAATAAGTTCG
miRC11	CATGTGATCCCAGGTCGCTCC
miRC12	TATTCAGTAATCTGACTCAGA
miRC13	CTAGAAGCCTTTGAGGGAGAGT
miRC14	ACATTGCTGACCATCTCTCTA
miRC15	CAAGGTAATCTATAAATGTGG
miRC16	ACTGTGGATGTACCCTTTGAA
miRC17	GCGCCATCTCTCCTACGACAGA
miRC18	CGATTAGATCTCTCCCCACGA
miRC19	TAGAAATGCGTGGCATGGGAGG
miRC20	CATTGTGTTATTAGTCGAAAT
miRC21	TTGACATCCGGACATTATTAT
miRC22	GGGGGTGCCTTACTGGAAGGG
miRC23	ACAACTCAACTTAGCTGAAAT
miRC24	AATATTGGGAGCCCTTGAGGGA
miRC25	CACTTATCATTTTCTAATTGA
miRC26	TTGTGGTCACCCATCGTTGGA
miRC27	CTTCTGGACGTTCGCACAGGA
miRC28	AATCAATTAAAAAATAACAAG
miRC29	TCAAGGGTATTTTAGTCTTT
miRC30	AACCAGTTGTGGGGTCAAGTA
miRC31	TTGCTTTATTCTGGCGTGCCCA
miRC32	TCCGATTTCCGGCTCAACCTTA
miRC33	AATTTGATCCAACGATTAAGAG
miRC34	AACCGCACATCTCAACAAGCA
miRC35	ATATTTTCTACGATTAACACA
miRC36	AGGAGTGTGGGAGGTGACATT
miRC37	CCGTATTTTTCTAGACGTCCA
miRC38	GTCGGGCTTTCTTGGGCTTAA
miRC39	TGGGGACTATCTATAAGAGGT
miRC40	CATGAGATAAAAGAACCTGTCT
miRC41	GATACTTAAAACATAAAATCGA
miRC42	TCAGATTCTGGTAAAAGTCAGA
miRC43	TTGTGTACCACCGCTCTAATG
miRC44	TAGGGCAACTCTTTCTTGGCA
miRC45	TGAGGGGTTAGAATGAGGAGGT
miRC46	ACATCTATCAAGGTGCATGCA
